# Supplementary material for: Transcriptome Level Reveals the Triterpenoid Saponin Biosynthesis Pathway of Bupleurum falcatum L
Source: Genes (Basel). 2022 Nov 29;13(12):2237. doi: 10.3390/genes13122237 (PMC9777608; doi:10.3390/genes13122237)
Supplement: Supplementary file 1 [file genes-13-02237-s001.zip]

Archive with 2 entries (2 files):
- Supplemental_figures_Genes.pdf
- Supplemental_tables_Genes.xlsx
